# Supplementary material for: Development of Small-Molecule Allosteric Modulators of Beta-Galactosidase (β-Gal) for the Treatment of GM1 Gangliosidosis and Morquio B
Source: Int J Mol Sci. 2026 Apr 18;27(8):3631. doi: 10.3390/ijms27083631 (PMC13115887; doi:10.3390/ijms27083631)
Supplement: Supplementary file 1 [file ijms-27-03631-s001.zip]

Archive with 6 entries (6 files):
- CoA_Hit3.pdf
- CoA_Hit5.pdf
- Experimental Procedure.pdf
- File S1.pdf
- File S2.pdf
- Table S1.pdf
